# Supplementary material for: tKeima: A Large-Stokes-Shift Platform for Metal Ion Detection
Source: Biosensors (Basel). 2026 Mar 22;16(3):178. doi: 10.3390/bios16030178 (PMC13023891; doi:10.3390/bios16030178)
Supplement: Supplementary file 1 [file biosensors-16-00178-s001.zip]

Archive with 1 entries (1 files):
- biosensors-4169468-supplementary.pdf
